# Supplementary material for: Association between Chronic Obstructive Pulmonary Disease and Ménière’s Disease: A Nested Case—Control Study Using a National Health Screening Cohort
Source: Int J Environ Res Public Health. 2021 Apr 24;18(9):4536. doi: 10.3390/ijerph18094536 (PMC8123129; doi:10.3390/ijerph18094536)
Supplement: Supplementary file 1 [file ijerph-18-04536-s001.zip]

Archive with 1 entries (1 files):
- ijerph-1192768-supplementary.pdf
